# Supplementary material for: Rapid Oxygen Atom Transfer at a Catalysis-Relevant Ni(I)–Alkyl Complex with N2O
Source: J Am Chem Soc. 2025 May 30;147(23):19438–43. doi: 10.1021/jacs.5c03351 (PMC12164269; doi:10.1021/jacs.5c03351)
Supplement: Supplementary file 2 [file ja5c03351_si_002.txt]

5 (Y-shaped), charge: 0, multiplicity: 2

  Ni  0.23933482880605     -0.68361195589061     -1.05618384685460
  N   1.74363520288062      0.28323942765237     -0.20432942013340
  N   -0.84182997645314      0.68339258972567     -0.17780476295917
  C   3.06521240421281      0.01959023965534     -0.24494874995484
  C   3.97230341326614      0.69044573521932      0.60078260288089
  C   3.52176058493225      1.64693714762592      1.50636372133151
  C   2.14444880473715      1.93654865988497      1.56909514262993
  C   1.29409903171180      1.22752307965052      0.67842308282674
  C   -0.10674869848332      1.45108933092533      0.68858797761397
  C   1.55230710794560      2.89242001915329      2.45761011351627
  C   0.19808204542968      3.11228881850176      2.46078831746167
  C   -0.67707003966576      2.39327604740730      1.58110432907038
  C   -2.07727121056863      2.56319629878777      1.52768034509452
  C   -2.82172906629445      1.76866766280609      0.66139976252659
  C   -2.19528171436254      0.81248865714773     -0.16075923548444
  H   5.03707168801999      0.46215671390041      0.51527453128598
  H   4.22279179155315      2.17495979248220      2.15924388901736
  H   2.20560115376564      3.44581173537094      3.13902664470333
  H   -0.24111017464521      3.84445856448002      3.14531970670641
  H   -2.56571659348585      3.30542341693890      2.16489589198199
  H   -3.90569709117510      1.88022917279038      0.60613750730824
  C   3.52550471050036     -1.03146340106092     -1.17738938709471
  C   3.00864241193222     -1.16000176775938     -2.49218833438971
  C   4.43692114411602     -1.98947109651047     -0.70030465770150
  C   3.40905470648278     -2.26453158347405     -3.26380246486944
  C   4.82135505905018     -3.07841020527304     -1.48135429656430
  C   4.29623829700263     -3.21978149620976     -2.76840310979415
  H   4.80329237962810     -1.90239757357749      0.32667743832604
  H   3.03022471405369     -2.35451965990150     -4.28578788894050
  H   5.51577324564033     -3.82155706256587     -1.07993660938130
  H   4.58573271756437     -4.06940673855601     -3.39333804350356
  C   -2.93512334262178     -0.09150758646590     -1.06028541969055
  C   -4.17688606064697     -0.69456256785016     -0.72484943074575
  C   -2.33889800394291     -0.40291243442104     -2.29841874635514
  C   -4.78100576983591     -1.55283764642457     -1.65948827159851
  C   -2.94802607048251     -1.26992375660724     -3.20469727057759
  C   -4.17878820561500     -1.84522801646456     -2.88577713557224
  H   -1.40796097703005      0.10511755019845     -2.57299773668589
  H   -5.72495292960237     -2.03463638315058     -1.38781706510460
  H   -2.46143953230650     -1.49309541329739     -4.15877340743263
  H   -4.66746081061287     -2.53260824786446     -3.58225739797722
  C   -4.84014655855091     -0.52801357634794      0.59498844592563
  C   -6.18789222575074     -0.13504234375430      0.66786693647508
  C   -4.15398590472947     -0.80568318412884      1.79156467529634
  C   -6.82802460031815     -0.00576508154418      1.90401535845949
  C   -4.79587452928576     -0.68274299770364      3.02405959507666
  C   -6.13390587604812     -0.27760652766130      3.08620796997100
  H   -6.73018782590623      0.08845703159677     -0.25633507014272
  H   -3.11160123975726     -1.12970613654832      1.74639875814929
  H   -7.87454529677898      0.31119184023491      1.94225136692108
  H   -4.24704418447585     -0.91070232554815      3.94268652562703
  H   -6.63493509322099     -0.17868195636681      4.05360844361507
  C   2.11372797883193     -0.15032085728232     -3.11368787132263
  C   2.39601309840897      1.22697345901877     -3.03059297099186
  C   1.00514422427322     -0.56202550233331     -3.88121088411459
  C   1.59261967079179      2.16208099337663     -3.68323083519321
  C   0.21375562012333      0.37752327499310     -4.55098331505915
  C   0.49868900453988      1.74173719119193     -4.44739161137768
  H   3.26394928685807      1.56156541340084     -2.45528900668884
  H   0.76997859990055     -1.62844535226752     -3.94972964716836
  H   1.82805444941495      3.22724325816979     -3.60287112648443
  H   -0.64007460046003      0.04081878473733     -5.14643839617411
  H   -0.12747152623462      2.47518036345072     -4.96330778449957
  C   0.18327473636564     -2.65425691969318     -1.09933776989158
  H   -0.67739253160044     -2.93349116071875     -1.74500323037713
  H   1.09122685665145     -3.04187791518246     -1.60563474249621
  C   -0.08469988554165     -4.88428046708509      0.07950275184082
  C   0.03105316266420     -3.34972403050300      0.25207537257445
  C   -1.23501222465028     -2.86102333233360      0.98488594408159
  C   -1.40347497935258     -3.56106172949796      2.34133759871083
  C   -0.18008823904976     -3.25522424862477      3.21976411581658
  C   1.09113573451051     -3.76797616428498      2.52412337647947
  C   0.98003128812914     -5.28568500107384      2.31231530744404
  C   -0.24268206627241     -5.59212338553180      1.43403882709515
  C   -1.51338179432131     -5.07867392428884      2.12859398175649
  C   1.24308093349888     -3.06945670838480      1.16488363133566
  H   -0.94948967132459     -5.10948321187037     -0.57197430023378
  H   0.81592156118592     -5.25618908923413     -0.44387388316964
  H   -1.15046216849731     -1.76644357112555      1.12531112685686
  H   -2.12106420527382     -3.03171497362380      0.34388796269847
  H   -2.32034461158747     -3.19279389104525      2.83901040282063
  H   -0.10197988860015     -2.16566484071194      3.39059191992297
  H   -0.29230632428381     -3.73243998468160      4.21087244506319
  H   1.97201542908767     -3.54575575242625      3.15460764356799
  H   1.89736196435449     -5.66523249444844      1.82633560244330
  H   0.89134394605146     -5.80254809081644      3.28580868513063
  H   -0.32186301274694     -6.68376168742450      1.27670486431846
  H   -1.65164008865546     -5.58934225934417      3.09944738381389
  H   -2.40093811780614     -5.30982184362681      1.51214374214279
  H   2.16534031764583     -3.41053692708289      0.65803200258732
  H   1.34088833739271     -1.97714556999848      1.30665308045115

5 (T-shaped), charge: 0, multiplicity: 2

  Ni  2.34995441283173      0.02187010327759      2.72419349193063
  N   2.34852826660532      0.35629608904896      0.81470564344048
  N   1.24808922636783      1.66609545361853      2.79326792181602
  C   2.90058075596819     -0.36172180754243     -0.19558472262674
  C   3.17740110280893      0.22046030174821     -1.44469946763338
  C   2.85468137670971      1.55281691232518     -1.70218513749799
  C   2.23713096454293      2.30993472228474     -0.68276160653800
  C   2.00054486579398      1.65907679374186      0.55493974375895
  C   1.39555327632290      2.36515962711808      1.62828089831459
  C   1.83622261679437      3.68094317734846     -0.81577085412971
  C   1.24228912142093      4.35904290801644      0.21938215362917
  C   1.00465551540755      3.72124025049042      1.47968344236519
  C   0.39890499578058      4.33548096414598      2.59664027976845
  C   0.22675385649478      3.60832398527710      3.76668813819625
  C   0.66545230780058      2.26679155611860      3.84491594648394
  H   3.61418109651768     -0.40639065410598     -2.22629895924473
  H   3.05417115256811      2.00252507850038     -2.67860117583205
  H   2.01765389175876      4.18340463237524     -1.77093256111349
  H   0.94347761171912      5.40456645310297      0.09679749892524
  H   0.06025825141800      5.37366379865184      2.53151665732082
  H   -0.25643649400258      4.05586008259082      4.63723895489919
  C   3.20394821502885     -1.78571102672972      0.06698863328217
  C   2.26237700903889     -2.66792000098689      0.66358151294138
  C   4.48936917810580     -2.26256483419223     -0.24642692653123
  C   2.66411704276048     -3.98934147224207      0.93065320777963
  C   4.86704650092556     -3.57512080536233      0.03359521326876
  C   3.94833159166893     -4.44269236389188      0.62931078602051
  H   5.21481615602997     -1.56656772451939     -0.67800664226346
  H   1.93408832265780     -4.68114222294009      1.36038274406857
  H   5.87960589409579     -3.91496073379902     -0.20124857149752
  H   4.22803075013377     -5.47540262142778      0.85615600443370
  C   0.44534977354775      1.43041329970243      5.04404635089830
  C   0.69608374816033      1.88825533625466      6.36087199109675
  C   -0.04767982340457      0.12869160534851      4.84339764376490
  C   0.38873996124308      1.03707158556301      7.43664319105558
  C   -0.33362061429921     -0.70420478820186      5.92368461052657
  C   -0.12447458623783     -0.24397425102575      7.22639671830046
  H   -0.23196644695372     -0.21099526633934      3.81971684097928
  H   0.60515705307247      1.37854354239003      8.45330502276626
  H   -0.71589181046074     -1.71380130676933      5.74775769198590
  H   -0.34023035539387     -0.89050383706391      8.08198898628041
  C   1.34877678939575      3.19232517271050      6.63428913309982
  C   0.81433637493682      4.07792469936146      7.58660565730422
  C   2.53672747476156      3.55063830604539      5.96912823899459
  C   1.43884252287712      5.29906164069879      7.85349876474029
  C   3.16150056617078      4.76815250206531      6.24164613386233
  C   2.61270365658639      5.64918421511224      7.17975035955877
  H   -0.11234797062388      3.81097952509386      8.10450636481998
  H   2.97835869361758      2.85624491702473      5.24775877542766
  H   1.00358840125439      5.98201431575971      8.58917492029228
  H   4.08855813289337      5.02764846008729      5.72210307416785
  H   3.10249491981437      6.60459398531115      7.38941722102600
  C   0.86187179654017     -2.27877906295609      0.97119172232229
  C   0.08061553082673     -1.54518835924761      0.05896620186024
  C   0.26445756325931     -2.69607664419203      2.17551685057910
  C   -1.24255764131725     -1.21762968269311      0.35362010331826
  C   -1.06508256277801     -2.37802567259203      2.46443322469843
  C   -1.82168003664184     -1.62891995716298      1.55930377003766
  H   0.51750230915890     -1.23385740518164     -0.89385790779779
  H   0.85788742063988     -3.26249969378589      2.89915713896053
  H   -1.83018967891453     -0.64292259657124     -0.36824492811585
  H   -1.50885547152352     -2.71025254055241      3.40787670110274
  H   -2.85981077785287     -1.37163311623316      1.78834749700151
  C   3.59661075230457     -0.02354589389582      4.24555189204143
  H   4.45999925471512      0.60450329816992      3.94053999389290
  H   3.12302462537832      0.49405636305765      5.10430311679512
  C   5.16692927174287     -1.22824650812519      5.83720783251932
  C   4.10556532662331     -1.38483049604561      4.72025418674621
  C   4.75389607029240     -2.17597127580416      3.56656444963995
  C   5.25398836539130     -3.54782144121879      4.04157145377353
  C   4.06858450753796     -4.35470286352263      4.59464871771455
  C   3.43694470393824     -3.59909592155561      5.77377692582709
  C   4.48724773196703     -3.40616716062090      6.87886383377304
  C   5.67043442185063     -2.59646725162067      6.32587786251375
  C   6.30180233794936     -3.35637751370295      5.14905558174033
  C   2.94847938754373     -2.22616624224204      5.29353998087958
  H   6.01089265811859     -0.62792226043383      5.44984822194021
  H   4.72729232438726     -0.65908142491858      6.67738854818733
  H   4.01680187164079     -2.30463378753022      2.75270636391654
  H   5.58874900825779     -1.58557823318153      3.14424597537078
  H   5.70583726522470     -4.08982636870183      3.19037384105880
  H   3.31606762309145     -4.50825648934960      3.79885207716564
  H   4.40629401247705     -5.35641056928334      4.91940868387127
  H   2.58392663170353     -4.17966506215552      6.17210053802133
  H   4.03614827654773     -2.87715188131240      7.73802025438236
  H   4.83623149293212     -4.38764480356696      7.24965035197915
  H   6.42442219855027     -2.45196045407346      7.12156565288550
  H   6.68352785159506     -4.33706885982699      5.48852626231042
  H   7.16612620608718     -2.79118348946269      4.75559312836069
  H   2.47448544453866     -1.67166525108821      6.12456539481977
  H   2.16938045018182     -2.33927987399019      4.51494805022120

add-I, charge: 0, multiplicity: 2

  Ni  2.78203469383871     -0.45259610931267      3.40012211958684
  N   3.54140083192849      0.91160326083055      2.16741317663683
  N   1.41142549177602      0.85276963131302      3.68367948172558
  C   4.61721226471244      0.89313963631310      1.35848259769593
  C   5.35334714624739      2.07633144668202      1.09936300654816
  C   4.91278875182040      3.30262596810373      1.56688756559425
  C   3.70976512192353      3.35949906696610      2.30981276231893
  C   3.08707232537528      2.12188596522825      2.60141300971936
  C   1.88242121115195      2.09207898861941      3.36405008065215
  C   3.08285571570757      4.56645906977987      2.75992163122884
  C   1.88168200283267      4.53704227446681      3.42352356052287
  C   1.23658056039630      3.29497736155089      3.72793936738836
  C   -0.02660029628037      3.16663968749440      4.35281324866640
  C   -0.55596998120483      1.90744819727673      4.55890458914303
  C   0.18231185502889      0.74023567030484      4.22794018949482
  H   6.23611092331061      2.00740076490595      0.45887239427462
  H   5.45669968300131      4.22243210199207      1.33305843253559
  H   3.57113284678431      5.52090017878490      2.54172783010280
  H   1.39598599578668      5.46729599629524      3.73252229440851
  H   -0.59077192073592      4.06063974591280      4.63387217610009
  H   -1.55560654657579      1.79092797079575      4.97875188475834
  C   4.97576537454788     -0.36498967929681      0.66944315839401
  C   4.00561225335384     -1.11852056158306     -0.04041604208337
  C   6.30291953322009     -0.81776934183987      0.72771661269664
  C   4.40614148488565     -2.32847627933352     -0.62993952472828
  C   6.67790641600678     -2.02208887486862      0.13523015659903
  C   5.72165782229645     -2.78392311428083     -0.54056809342789
  H   7.03471014638196     -0.23882885242397      1.29914545368595
  H   3.66582914941363     -2.90933593603667     -1.18743030408408
  H   7.71064384309620     -2.37250425268927      0.21466885865809
  H   6.00109131543843     -3.73302691717578     -1.00655826216592
  C   -0.39075847376077     -0.61300208913488      4.36640556281406
  C   -1.25465206461561     -0.99644407634398      5.42731629244065
  C   -0.08316472412156     -1.54735637624922      3.35815402467587
  C   -1.81242877827175     -2.28558693267542      5.40406353363323
  C   -0.62343788525905     -2.83082851094087      3.37138841910765
  C   -1.50388157259659     -3.19669594483863      4.39179261597771
  H   0.57533819327012     -1.24535259436556      2.53904826213417
  H   -2.45828172911503     -2.58932725380415      6.23319550253377
  H   -0.34323022938290     -3.54074784323353      2.58922669324898
  H   -1.93555196052347     -4.20148097742882      4.41533757851361
  C   -1.52058452548377     -0.13798342055333      6.60912732941982
  C   -2.83641066351050      0.09934253329178      7.04463403560058
  C   -0.45857483534435      0.42192925074188      7.34282424753189
  C   -3.08287233326110      0.89249112020871      8.16868883350754
  C   -0.70498590574426      1.20952834030516      8.46770984520631
  C   -2.01888508297188      1.45313936539884      8.88202899376170
  H   -3.67163519457793     -0.32795933262911      6.48077270309838
  H   0.57034522640925      0.22235697379637      7.03077645192678
  H   -4.11335363923685      1.07586351679604      8.48733200885420
  H   0.13642464404332      1.62916877137889      9.02746120708611
  H   -2.21281669111862      2.07255890328292      9.76246265415027
  C   2.60032930686067     -0.66803625943707     -0.20404975260509
  C   2.29045656188853      0.64864173767586     -0.59379282305131
  C   1.54160982513146     -1.57224718014308     -0.00287003401157
  C   0.96510389326084      1.05738494210931     -0.74243311824509
  C   0.21439311765050     -1.16347392157974     -0.16134101730788
  C   -0.08052802790997      0.15428608375529     -0.52008961391857
  H   3.10080296471536      1.35725325018848     -0.78926995984233
  H   1.76612361193613     -2.59222698977517      0.32214313792884
  H   0.74647177672190      2.08651187784734     -1.04308669029003
  H   -0.59554386851257     -1.87729039754882      0.01698290677379
  H   -1.11999631874018      0.47551833759573     -0.63350756834985
  C   2.67577038438076     -1.21124253405615      5.18087310961159
  H   1.65385527751670     -1.06383244108602      5.56747306419540
  H   2.85348959790370     -2.29808637648420      5.11071810539035
  C   3.46895323692356     -1.18759858862437      7.54562699238323
  C   3.68142611707561     -0.56638243893938      6.13880302787298
  C   3.48035605986630      0.96079581394868      6.25802892955186
  C   4.43561133304364      1.57138603802932      7.29368809750207
  C   5.88391264769350      1.30477299423997      6.85486626176772
  C   6.11753209321364     -0.21089735765070      6.75817344857304
  C   5.88008621320567     -0.84885795105949      8.13464573200774
  C   4.43320663133906     -0.58322678765399      8.57649409416260
  C   4.19100122940685      0.93078510106419      8.66762725428057
  C   5.14885190211791     -0.81291138090472      5.72892324917335
  H   2.42285933501384     -1.02428746795890      7.86574075894524
  H   3.61326508429327     -2.28109584605003      7.47996875668924
  H   3.66441155201229      1.42847421910958      5.27402430069457
  H   2.42982769841313      1.18605136680524      6.52384225196283
  H   4.26030025062153      2.66126113035440      7.35486313817317
  H   6.07305661782633      1.77926621273768      5.87453757122824
  H   6.58981749135916      1.75658743947444      7.57585192995600
  H   7.15680213663867     -0.40430773799677      6.43570354463032
  H   6.06401055985704     -1.93697978011323      8.08325792231574
  H   6.58774241738115     -0.43460657039758      8.87617125601555
  H   4.25275411046419     -1.04812102319258      9.56306378796671
  H   4.86067692719245      1.38113336233236      9.42295593705730
  H   3.15381965668319      1.12738910278095      8.99777603139760
  H   5.32217211274201     -1.89765278157305      5.61566606567663
  H   5.33053481053871     -0.37319883228898      4.73328669865948
  O   4.14428012124262     -1.68547014251282      3.03672771835276
  N   3.76705191712557     -2.89876099470566      2.66920189070780
  N   2.70081659861161     -3.39975118609479      2.59076870814689

add-Ib, charge: 0, multiplicity: 2

  Ni  2.59949741094142     -0.36555671708168      3.37337925244829
  N   3.43421342312678      1.05476618656371      2.18344958158821
  N   1.29443397211419      0.97508581013601      3.70078424135798
  C   4.54557377192718      1.04797740690119      1.42497550209071
  C   5.26678316087314      2.24502384962602      1.17577435860499
  C   4.78982735018528      3.46592154439581      1.61479930435542
  C   3.57237725672898      3.50556928480832      2.33364628367522
  C   2.96273730674617      2.25812684391603      2.61634440480629
  C   1.75236455473621      2.21810711661017      3.37047596823367
  C   2.92383826752662      4.70663139646581      2.76560151889336
  C   1.71376013230966      4.66500046959560      3.41081305821573
  C   1.08479790902072      3.41546109469938      3.71657122030449
  C   -0.18327199432491      3.28107906415539      4.33033921715497
  C   -0.69988923212294      2.01792893616235      4.54044184976166
  C   0.05653161870675      0.85937902948696      4.22775785464994
  H   6.17173781164486      2.18605119862798      0.56651563874980
  H   5.32050956831748      4.39424441178587      1.38394558140903
  H   3.40369625255809      5.66560398561830      2.54861824795709
  H   1.20889034944428      5.58945919426996      3.70592751510861
  H   -0.75759032427630      4.17212135943282      4.59955024932131
  H   -1.70070188778550      1.88845499348190      4.95462717154772
  C   5.00098812821573     -0.21194340644544      0.79935719197645
  C   4.12040368179363     -1.06792756261634      0.08926418225543
  C   6.35000618757639     -0.57044871051961      0.94466192659901
  C   4.63017864799500     -2.27359448978262     -0.41463142781700
  C   6.83515623934271     -1.77530727141908      0.43690769712412
  C   5.96733774990182     -2.63292034752314     -0.24000924875927
  H   7.01375173739643      0.08473898111882      1.51718085044259
  H   3.95887510358452     -2.93639899211157     -0.96745432269706
  H   7.88325166891944     -2.04911248664920      0.58552746869714
  H   6.32861182068550     -3.58606421914137     -0.63560849982983
  C   -0.50906420251056     -0.49647352368900      4.37460518090990
  C   -1.30826006293910     -0.89586927424513      5.47703481480168
  C   -0.25487291633329     -1.41111394328414      3.33431421314801
  C   -1.84457235669442     -2.19578558726681      5.47601098774914
  C   -0.77964856528013     -2.70064751323661      3.36523600412715
  C   -1.58343815818290     -3.09251688590670      4.43912787577198
  H   0.34432162172741     -1.08625638644690      2.47862071009707
  H   -2.43500489816313     -2.51800464190921      6.33862227958301
  H   -0.55737844288355     -3.39683706106101      2.55192174881999
  H   -1.99632681775145     -4.10456142589032      4.47937949550080
  C   -1.53310735573932     -0.04014963853482      6.66957584188078
  C   -2.82745999701566      0.12290497345742      7.19584190542171
  C   -0.45951966086133      0.59275298684054      7.32405307994817
  C   -3.04344165515759      0.90722589374637      8.33187752556262
  C   -0.67512768104712      1.37086721228984      8.46186524488328
  C   -1.96862429009697      1.53535209951145      8.96839624158152
  H   -3.67309724484126     -0.35708637580110      6.69345684077650
  H   0.55676346602667      0.45929673300259      6.94318845563321
  H   -4.05875904656870      1.03005857397045      8.72047161398961
  H   0.17601605066072      1.84502131058035      8.95980036874930
  H   -2.13765604764352      2.14677281443276      9.85947115456363
  C   2.69346218324091     -0.73956252565384     -0.14202473260972
  C   2.28870481630898      0.53102291292152     -0.59126483107512
  C   1.70726187399994     -1.72326808264096      0.05797181048317
  C   0.94060861805600      0.81852924166895     -0.80679277098844
  C   0.35852663688568     -1.43767495564536     -0.17073956884147
  C   -0.03246775526224     -0.16388968991270     -0.59298049236425
  H   3.04382756831264      1.29966290725145     -0.78175647793595
  H   2.00528579086537     -2.71005608403528      0.42417022981118
  H   0.64778218358701      1.81366787029516     -1.15495452948490
  H   -0.39528298175891     -2.21282449611567     -0.00196682878473
  H   -1.08955340153302      0.06057457043395     -0.76257490669545
  C   2.48246712903482     -1.14367417363567      5.13452956610675
  H   1.50344147458547     -0.89215295897767      5.57146720961631
  H   2.53630425055811     -2.23966419112318      5.02199316873703
  C   3.32750549988552     -1.15765545450165      7.47944587233364
  C   3.59162230015422     -0.62068007377327      6.04732426861035
  C   3.60061558526337      0.92353639183276      6.11232889340892
  C   4.65638235900216      1.43395001917392      7.10268520937603
  C   6.04278434264018      0.95291299812132      6.64640777332073
  C   6.06512220095805     -0.58337148356122      6.60720906194408
  C   5.77468393332664     -1.13046592350807      8.01273530394718
  C   4.38850106245993     -0.65315239252021      8.46828167869933
  C   4.35892292510267      0.88232457549753      8.50501075418136
  C   4.99996739466458     -1.08430142415334      5.61970745029931
  H   2.32142624599241     -0.84235690695042      7.81371642380712
  H   3.32117040581673     -2.26234744441384      7.45435835430113
  H   3.81748901635267      1.32189702213315      5.10429256178851
  H   2.59577741690540      1.29774985746776      6.38942546698503
  H   4.63488856973367      2.53906346737571      7.12518484423506
  H   6.26930361927212      1.35937271098571      5.64371832853417
  H   6.82196181396135      1.33066521183248      7.33370062749210
  H   7.06052767709949     -0.92899760496253      6.27419127652081
  H   5.80894658161966     -2.23468176361420      8.00265983763092
  H   6.54837814153596     -0.78898958780954      8.72488723971880
  H   4.16869800377332     -1.05285733708701      9.47522938600034
  H   5.10326678209697      1.26113015791162      9.22899794808887
  H   3.36759217188080      1.23265470324345      8.84825710734190
  H   5.01804737419286     -2.18716727094225      5.55498804259494
  H   5.21549553326467     -0.71749261261166      4.60226695897573
  O   3.77502401270097     -1.64800038876308      2.85984993075668
  N   3.28323501707122     -2.97434485264656      2.88668165675734
  N   3.79058043387511     -3.87246452071576      2.33313118964562

add-Ic, charge: 0, multiplicity: 2

  Ni  2.14612051597498     -0.60559989186769      3.25206767504070
  N   3.28643633028104      0.86865245737063      2.45359098618907
  N   1.00530308792561      0.92194547227511      3.85342407340837
  C   4.49113314348339      0.81166546051223      1.86262191457999
  C   5.22581521531179      1.98604302365993      1.58248309214758
  C   4.68025127104205      3.23455484980676      1.82727446180424
  C   3.39379629709469      3.31771307688060      2.39713020069345
  C   2.74978039102868      2.09459164285175      2.72703819030435
  C   1.49921127407471      2.11946657076060      3.42019713949159
  C   2.72758760336261      4.55551510322919      2.66873032761479
  C   1.49386853313115      4.57456126093838      3.26151430754231
  C   0.85343808440621      3.36039858446058      3.66744241726427
  C   -0.40021069410194      3.31875886681502      4.31349585298123
  C   -0.89566776915924      2.10121780769934      4.74375913577705
  C   -0.15608041826697      0.91427194360329      4.54654306459075
  H   6.21533421124105      1.87998576673636      1.13103838198654
  H   5.22857491656266      4.14869082094919      1.58144411167559
  H   3.22685864329637      5.48775463449517      2.38871115867058
  H   0.98297077931741      5.52210707468372      3.45597101146194
  H   -0.95984567409607      4.24326801652486      4.48073937390033
  H   -1.85792754814692      2.03952074723359      5.25438035947251
  C   5.10794367451697     -0.50518012166171      1.53312517356763
  C   4.71385718489065     -1.29354003159511      0.42431914633450
  C   6.15521571418297     -0.93864296330408      2.36220451887582
  C   5.36736526398179     -2.52566632902509      0.23126552746375
  C   6.78617374221113     -2.16385233247265      2.15112628005630
  C   6.38017640842389     -2.96462599162967      1.08142211887154
  H   6.45395933396427     -0.31063980543528      3.20694934800170
  H   5.08527932628758     -3.13533104667333     -0.63137931845798
  H   7.58616933117469     -2.48976071321081      2.82145666851458
  H   6.86557005595456     -3.92718146797528      0.89639220005275
  C   -0.61938413240213     -0.38068651817920      5.09303936998659
  C   -1.11343577202662     -0.52486401701216      6.41752481124379
  C   -0.55753327188620     -1.50816279329113      4.25607137482340
  C   -1.48348994528436     -1.81181561218936      6.84941260064813
  C   -0.92833347738914     -2.77400900035901      4.70606937590731
  C   -1.38113304097743     -2.92758426738628      6.01767544423940
  H   -0.29193159449107     -1.36179866837995      3.20771327381387
  H   -1.82818611723902     -1.93417946028539      7.88029425403090
  H   -0.86914146113390     -3.62981907756712      4.02830737215064
  H   -1.66107981947307     -3.91497897480741      6.39574518782137
  C   -1.25710219176859      0.59573449521125      7.38523094869549
  C   -2.47058289273963      0.75363747046833      8.08089848594694
  C   -0.21222447686397      1.49686306283810      7.65844819280479
  C   -2.63567456409499      1.78174095216503      9.01239730871531
  C   -0.37397593224306      2.51900192764808      8.59414108373131
  C   -1.58730559293540      2.66871411640931      9.27346135576014
  H   -3.29926150051023      0.07058067930805      7.87035832516063
  H   0.74221451868109      1.38672278999131      7.14106989086152
  H   -3.59078070546907      1.89116625499923      9.53458042088900
  H   0.45947943501052      3.19827912857856      8.79726294521529
  H   -1.71408248059521      3.47162717879147     10.00540751894212
  C   3.68278210425456     -0.87532611227939     -0.55835113968681
  C   3.61058896034514      0.44121986232671     -1.04941331065564
  C   2.77108887060046     -1.82175819509894     -1.06391894235694
  C   2.65191877374161      0.80131073842775     -1.99876191746504
  C   1.81064868354287     -1.45993899516869     -2.00755881798142
  C   1.74438510221556     -0.14609330044164     -2.47851278156857
  H   4.33185835897600      1.18746531429709     -0.71036164148718
  H   2.78583081381748     -2.84007135457153     -0.66657562011022
  H   2.61973251216944      1.83028636427017     -2.36925447915651
  H   1.09218628202601     -2.20599535571184     -2.35827001475938
  H   0.98507397489437      0.13919423490404     -3.21224318025126
  C   3.36851728233896     -1.44792108810481      4.59266981729651
  H   2.82492664386068     -2.38649131455343      4.82691066028957
  H   4.25096248074791     -1.73924583534805      3.99676985044818
  C   4.90429978987596     -1.59898962528161      6.58446144671956
  C   3.80113316074744     -0.76667103006223      5.88289803718717
  C   2.62093585510261     -0.63811810192636      6.86109491383114
  C   3.04778832800575      0.03018844688600      8.17549249998323
  C   3.61209308644554      1.43041887867419      7.88544894770192
  C   4.81889032286006      1.31191038538972      6.94196123892168
  C   5.90585361481542      0.45585281361978      7.60904861475530
  C   5.34553281775793     -0.94392330202232      7.90314135887057
  C   4.13663135906587     -0.82361734979171      8.84437117040209
  C   4.36390785337325      0.64861992135835      5.63418687134572
  H   4.52176361714913     -2.61926967582450      6.77068530344054
  H   5.76878010352935     -1.70190722257651      5.90200240444033
  H   1.82368111019419     -0.06150203729718      6.36300935574681
  H   2.19836626414315     -1.64038196822872      7.06213694153060
  H   2.17572564439999      0.11403064547636      8.85000626390197
  H   2.83815392710444      2.06803406158060      7.41786065388717
  H   3.90938828087197      1.92422306010110      8.82892246799025
  H   5.22017253415989      2.31921282379974      6.72534698317622
  H   6.78600473249538      0.37803988883826      6.94482191437868
  H   6.24777253574486      0.93605815155119      8.54422976367640
  H   6.12667763568115     -1.56330748805249      8.38115782085775
  H   4.44353795305623     -0.36755284856055      9.80353069119570
  H   3.73733829742221     -1.82736322540090      9.07629994377845
  H   5.20508068312758      0.59224532681562      4.91824991494277
  H   3.58139629199681      1.26373375136162      5.15694272836979
  O   0.40528534907619     -1.11634102206220      0.80681758349119
  N   1.29839199432989     -1.33716930428780      1.61380686550020
  N   2.14755707641560     -2.12268050661215      1.95616078215417

add-Id, charge: 0, multiplicity: 2

  Ni  1.16700619640593     -2.21077317675020      0.91507152205549
  N   2.51245541192106     -0.75638706609895      0.93830629508287
  N   -0.11436743488735     -0.59517680742654      1.23721473624877
  C   3.83529509995942     -0.92808863946106      0.81303454607441
  C   4.73966889392897      0.07150507942007      1.22744611617822
  C   4.26544026041221      1.28691598702093      1.69913172874525
  C   2.87189105240866      1.50303862733601      1.77850760641605
  C   2.03234330597165      0.42300956964298      1.40121881266735
  C   0.61195169314290      0.52208386517276      1.52711444410505
  C   2.26456038738473      2.71983938575745      2.22786076821445
  C   0.90155557677125      2.83421533832820      2.31330221326871
  C   0.03945525842316      1.73847082435399      1.98196020499463
  C   -1.36782928402592      1.78277961566362      2.08982631010903
  C   -2.09731347303275      0.64494974095890      1.80718250937560
  C   -1.44613561336017     -0.54827504256710      1.40523481860933
  H   5.81178428208714     -0.11980919326379      1.13611950343071
  H   4.95632003229306      2.07949200683318      2.00117563804245
  H   2.91125973463141      3.55757652653747      2.50488081211080
  H   0.44442006175876      3.76723552413684      2.65602267455056
  H   -1.86398298180605      2.70496912553857      2.40592853399341
  H   -3.18540396766919      0.63765156292491      1.89502123055386
  C   4.26152586477013     -2.22785200758617      0.22388245606170
  C   4.13970817369289     -2.46173798588664     -1.16834152330909
  C   4.65440829641370     -3.26543547201086      1.08166761811439
  C   4.38603763151259     -3.76062924756802     -1.64390727791278
  C   4.90537254648121     -4.54560927540485      0.58429398686052
  C   4.75871487048076     -4.79305459060644     -0.78208798269520
  H   4.72440213461422     -3.07011849748248      2.15577548197843
  H   4.29636476435236     -3.95047215726154     -2.71734408522097
  H   5.19245074549167     -5.34946906842712      1.26750026577847
  H   4.93959096953029     -5.79486373920042     -1.18182775379226
  C   -2.23190084510386     -1.77491161603523      1.14921118345152
  C   -3.15799524182736     -2.27752474521362      2.09916595321004
  C   -2.06797340238374     -2.42848065169247     -0.08186892202158
  C   -3.87021498849793     -3.44547258757872      1.77529456731530
  C   -2.77962470705036     -3.58958153587721     -0.37801823891557
  C   -3.67922435377002     -4.10213060043462      0.55939767414490
  H   -1.37326881317722     -2.00746417647453     -0.81224743103377
  H   -4.55365469917215     -3.86537149724827      2.51904519666235
  H   -2.61928763758136     -4.09791127632145     -1.33194752677095
  H   -4.22842534266441     -5.02412187392291      0.34872941012415
  C   -3.37891718131874     -1.65013420934922      3.42713712734076
  C   -4.69009138824576     -1.45143577563341      3.89827700970037
  C   -2.30748199225375     -1.26296665861356      4.25508854046695
  C   -4.92338524491410     -0.87644659847996      5.14976810657642
  C   -2.54104559273343     -0.69384010624988      5.50750271430165
  C   -3.84952873678952     -0.49474030839454      5.95943973273645
  H   -5.53442003949308     -1.73460702133901      3.26225348289432
  H   -1.28034491641706     -1.42968109449418      3.92094299145073
  H   -5.95099757071574     -0.72301783644214      5.49246109088159
  H   -1.69205045758672     -0.41268642392570      6.13758984610248
  H   -4.03152548368701     -0.04756155010497      6.94101605991762
  C   3.77443257651873     -1.38688701769697     -2.12491805752962
  C   4.44455370623751     -0.14988040712680     -2.11654099792274
  C   2.77853051480695     -1.60189802223124     -3.09469950009663
  C   4.11547817492465      0.85031345494291     -3.03356543587323
  C   2.44975995328013     -0.60076886972113     -4.01029618022702
  C   3.11223457210887      0.63025614505644     -3.98172308733566
  H   5.25479938523252      0.01806377631999     -1.40276582709372
  H   2.23206270153844     -2.54731967335690     -3.09275717893430
  H   4.65448223011800      1.80230114955080     -3.01403187244843
  H   1.66116770654248     -0.78181780731868     -4.74676649178549
  H   2.85107784858870      1.41365831818596     -4.69934715335451
  C   1.35577689524719     -2.61247503638329      2.87632967836260
  H   0.78729865553026     -1.82442248594575      3.40940122619285
  H   2.42546979531011     -2.41396690467978      3.09546051985989
  C   -0.48551123976077     -4.35201007883816      3.13598613620237
  C   0.98224673055448     -3.98277852862738      3.43583212860212
  C   1.15221619698707     -3.98323144987169      4.97821590522733
  C   0.79651109194343     -5.35383058385767      5.57836713530315
  C   1.71826645730940     -6.42749341116987      4.98001883839952
  C   1.54394069522965     -6.45778101088306      3.45415880778589
  C   0.08319618280157     -6.78966582019555      3.10818857892179
  C   -0.84200510515192     -5.72595291945769      3.71956513075820
  C   -0.66354975852794     -5.69526762795391      5.24422720816895
  C   1.90235268711702     -5.08393465918898      2.87007357137773
  H   -1.14631337307211     -3.58438476515395      3.57405159984099
  H   -0.65619461877556     -4.35330715420350      2.04878813601968
  H   2.19528474220699     -3.71504399442720      5.23243142867129
  H   0.50370505654504     -3.20004574367980      5.41516490201440
  H   0.92945078245359     -5.31891106946988      6.67574956351388
  H   2.77108617189355     -6.20945915012762      5.23822354948859
  H   1.47713395623169     -7.41642674886823      5.41158686673872
  H   2.20979383694506     -7.22607563128811      3.01965119288147
  H   -0.04643364167412     -6.80974849389782      2.01251479808762
  H   -0.17903002373753     -7.79171241438213      3.49555348178956
  H   -1.89316538904837     -5.96367991963391      3.47246664443391
  H   -0.93348267979770     -6.67306637121190      5.68437771638018
  H   -1.33992930535065     -4.94124551604885      5.68739676588945
  H   1.81861761892679     -5.10924970845162      1.77108497491373
  H   2.95264379600803     -4.83180229520204      3.11286075686402
  O   0.17983788412955     -4.91756673172321     -0.06898415107490
  N   0.60738206704852     -3.76999515465925     -0.11414166135703
  N   0.99808911790514     -2.94000894791990     -0.91004539988327

add-Ie, charge: 0, multiplicity: 2

  Ni  0.22636388528596     -1.00393852274031     -0.51735338053476
  N   1.71311997571997      0.36676728076682     -0.18435329617449
  N   -0.90764017298620      0.61766779644989     -0.11624615483965
  C   3.03835628189046      0.19595167227287     -0.24512139592747
  C   3.91973955904185      1.00629745703025      0.51583867913874
  C   3.42582398971336      2.03198416655269      1.29792569097572
  C   2.02998490073380      2.26260193663792      1.33340177085791
  C   1.22231235474117      1.38068826089343      0.57353212375068
  C   -0.20240863118987      1.52849033240553      0.59734826585728
  C   1.39776493391890      3.30186793802644      2.09061543825392
  C   0.03345913461108      3.45059236620981      2.09782118659109
  C   -0.80736823730239      2.56216680843748      1.35291049089985
  C   -2.22237329553136      2.62054476436242      1.32538457846671
  C   -2.93103082950677      1.69907009728016      0.57638167282646
  C   -2.24006499691546      0.69893046849971     -0.15328458022884
  H   4.99357989763854      0.81817106989491      0.44600603414241
  H   4.09853548917219      2.66966017756110      1.87909767183307
  H   2.02965856920596      3.97706959068809      2.67541157173972
  H   -0.43410048216858      4.24587586843453      2.68586503788975
  H   -2.74449575959414      3.39653159467851      1.89311034240362
  H   -4.02179459000840      1.72709824959807      0.53028200443551
  C   3.57617126829847     -0.82512882101224     -1.17133655787159
  C   3.19586027937033     -0.86119764758778     -2.53691114344752
  C   4.46183290343649     -1.78924627025451     -0.66488843655931
  C   3.71051772248472     -1.89170306502188     -3.34107264506607
  C   4.95824466099851     -2.80408899590019     -1.48218129502838
  C   4.57876619314189     -2.85452626214166     -2.82612396038377
  H   4.70417676056276     -1.76957372807690      0.40156887268330
  H   3.43500635104656     -1.91812465493814     -4.39936079345137
  H   5.62822268371635     -3.56171914573079     -1.06645128511337
  H   4.96119362271665     -3.64525301488428     -3.47785101504006
  C   -2.93825569036377     -0.25129817162291     -1.04954639722943
  C   -4.02783598711772     -1.04471347221864     -0.61954464910182
  C   -2.50673844872297     -0.31308253633155     -2.38653772562228
  C   -4.69015646727904     -1.83982509317193     -1.57182174799245
  C   -3.17439444270938     -1.11349766321806     -3.31224502374278
  C   -4.27703662602520     -1.87071094085684     -2.90411315417427
  H   -1.65067404687347      0.29520816386632     -2.69432928253060
  H   -5.51519192641788     -2.47802339524786     -1.24191295561524
  H   -2.83279552483834     -1.14866097468561     -4.35065726790707
  H   -4.80276632064272     -2.50853278795909     -3.62051698557553
  C   -4.42336009261676     -1.11607967240151      0.80705134790988
  C   -5.77751723044059     -1.04778387015938      1.18159067296973
  C   -3.45054320318296     -1.28960166887555      1.81150984699381
  C   -6.15008567020643     -1.13426437499796      2.52478775818837
  C   -3.82781800125577     -1.38134855603792      3.15233984566947
  C   -5.17615909113588     -1.30016840889722      3.51461479416805
  H   -6.54057478857086     -0.90483126749859      0.40996635122851
  H   -2.39203917271559     -1.37703283295704      1.54556938830812
  H   -7.20692351115513     -1.06896667938264      2.80020329346291
  H   -3.05845078785396     -1.52679705875662      3.91618543414226
  H   -5.46882536903783     -1.37147201480252      4.56627540173463
  C   2.28943330489551      0.14618497685487     -3.14300393577613
  C   2.46772362990312      1.52510294783808     -2.92584558492383
  C   1.23460652102718     -0.26436630266639     -3.97831223708404
  C   1.60249057991857      2.45864208849493     -3.49705947942352
  C   0.37346904570864      0.67093686736351     -4.55777347574509
  C   0.54601584613640      2.03591779955351     -4.31106015670398
  H   3.30133501785441      1.86831731079185     -2.30624146812282
  H   1.07627041601890     -1.33226430359211     -4.15251827077734
  H   1.75986900040871      3.52561688364257     -3.31325876452568
  H   -0.44320241453596      0.32821668288409     -5.20082294161522
  H   -0.13249698981906      2.76818538292057     -4.75834662941040
  C   0.84416507443513     -2.73614312735983     -1.21976042242596
  H   0.83979690285165     -2.53117321388872     -2.31226061021458
  H   1.89195820967465     -2.97805980898098     -0.96388595162858
  C   0.16529661207527     -5.01986355315662     -2.07651423949530
  C   -0.03758849935148     -3.96509863858562     -0.96062067620114
  C   -1.53496457045294     -3.59369478412137     -0.93920121504329
  C   -2.42069729347368     -4.82473998162045     -0.70008426782956
  C   -2.04851091453177     -5.45930680629005      0.64833239737268
  C   -0.56946017405532     -5.87780652499106      0.62678911273681
  C   -0.34619923474222     -6.89890441819583     -0.49866524139789
  C   -0.71185407900193     -6.26076195804943     -1.84738799453910
  C   -2.19069319035093     -5.84163789381451     -1.82841602610876
  C   0.30743512407117     -4.63979440059667      0.38336026629703
  H   -0.07682585612387     -4.56117442118748     -3.05411927980536
  H   1.23376457682280     -5.30389969131956     -2.11379634121169
  H   -1.70960064647321     -2.84924862393621     -0.13962829868450
  H   -1.80503908288166     -3.10887713360837     -1.89455096914835
  H   -3.48281620993354     -4.51676029618570     -0.68636296811775
  H   -2.22654210356201     -4.73588745970214      1.46486428118059
  H   -2.69021880154104     -6.33779442989038      0.84639295334471
  H   -0.30069937577396     -6.33281212024640      1.59784786196227
  H   0.71010855082217     -7.22396718190616     -0.50950077702650
  H   -0.96126604298114     -7.80123010243233     -0.32463337563764
  H   -0.54375477101170     -6.99042751621005     -2.66133661117087
  H   -2.83536565169545     -6.72776985178768     -1.68079134227426
  H   -2.46952943877091     -5.39415581997558     -2.80033940177108
  H   1.37665916256069     -4.92369504063023      0.38013241808986
  H   0.16777654464148     -3.91645004105307      1.20275797914459
  O   2.39726282764453     -1.43433403128013      2.14567774811194
  N   1.18430754598986     -1.52125615252680      2.07015139307309
  N   0.20269500052264     -1.49432010673407      1.41731915116357

int-Ia (LS), charge: 0, multiplicity: 2

  Ni  1.81609710015950     -0.76743777021493      3.24596101034509
  N   3.16009660027452      0.71915674192984      2.66558968839925
  N   0.74137122285984      0.86560942929200      3.66731909431540
  C   4.38018072394715      0.58760873823523      2.11964409383462
  C   5.25707290423754      1.69503969121786      2.01802408379428
  C   4.84078711599642      2.95914398386502      2.40429758615338
  C   3.53051535241532      3.13014885307397      2.90332440011360
  C   2.73987417294477      1.95783932293297      3.02675491355680
  C   1.41157537255704      2.04378305188122      3.54294262408060
  C   2.96226888532417      4.38915654511008      3.28307206128323
  C   1.67639024210736      4.47252787442443      3.75332491463426
  C   0.86279798884126      3.30184089118009      3.89691666671054
  C   -0.46769035914595      3.30448022692197      4.37237507351417
  C   -1.14533940693429      2.10300896995128      4.49254734682266
  C   -0.51518051618635      0.88233737909469      4.15140434720360
  H   6.24803997303796      1.53868128325321      1.58495660165705
  H   5.50364147380754      3.82369758933427      2.30259785697460
  H   3.57558368440524      5.28995617188825      3.18481865258944
  H   1.25034748249209      5.44072199785348      4.03283047682664
  H   -0.95076056348680      4.24831304804001      4.64112284808604
  H   -2.17405785675241      2.07584660167794      4.85632668300879
  C   4.78592865325924     -0.74125193779500      1.60951760045315
  C   3.96130751405096     -1.47831164109222      0.72174839698007
  C   5.99818141661925     -1.29139256779833      2.05807096233615
  C   4.35415732990161     -2.78377857398136      0.38503444168104
  C   6.37741688212950     -2.58283171265640      1.69585799033064
  C   5.53890112696510     -3.33742588866457      0.87027338057351
  H   6.61902653290887     -0.71429663086044      2.75038770548236
  H   3.72369551839681     -3.35916675663171     -0.29835780679438
  H   7.31288833046483     -3.00543617225281      2.07265602451730
  H   5.81699730684234     -4.35696839270126      0.58827974492530
  C   -1.21741704195851     -0.41447157570993      4.27857452201466
  C   -1.94541895751460     -0.76995638884698      5.44256187004280
  C   -1.16366757564299     -1.30597074036730      3.19231197332729
  C   -2.61600975165559     -2.00608548746610      5.46075161914315
  C   -1.82565927833838     -2.53063159432488      3.23679836730480
  C   -2.55662424126582     -2.88016156116840      4.37489798056164
  H   -0.60816252682406     -1.02208165529630      2.29455798261256
  H   -3.15497231759881     -2.29623298111247      6.36739795690896
  H   -1.76060938863330     -3.21239745241140      2.38491864155768
  H   -3.07099265922077     -3.84425014616524      4.42534052939230
  C   -1.98639621406473      0.08032881094582      6.65985327107253
  C   -3.21717446803501      0.37081623354718      7.27635975073129
  C   -0.80886416394486      0.58593812621622      7.24295930931796
  C   -3.27193131423065      1.15662018698456      8.43015101996879
  C   -0.86458723158262      1.36666544682324      8.39832435159185
  C   -2.09578037292763      1.65971409203104      8.99403968658772
  H   -4.14050983272677     -0.01074306919726      6.82933965665843
  H   0.16011790722241      0.34808455988100      6.79460088419631
  H   -4.23975846586253      1.37950417399433      8.88917641352810
  H   0.06284438043084      1.74170131698240      8.84107621464859
  H   -2.13774276923611      2.27338448854868      9.89860092344106
  C   2.75172850649678     -0.89440383870145      0.09023036582379
  C   2.77847917822277      0.39815117741904     -0.46341099129063
  C   1.56007758110251     -1.63868155846666      0.00365050733715
  C   1.64046130639456      0.94568135342290     -1.05997099401142
  C   0.42636130992071     -1.09377216600160     -0.60326751838795
  C   0.45771036656870      0.20318291148501     -1.12721567982664
  H   3.70668650275862      0.97645732986476     -0.43468402773671
  H   1.52115599732494     -2.62398967907431      0.47291530801997
  H   1.68190776324316      1.95337667259017     -1.48417411469498
  H   -0.49499667372307     -1.68242505951603     -0.65430802478656
  H   -0.43475924386709      0.63094832260483     -1.59364777676414
  C   2.16153358115349     -1.03439481026439      5.15080335205983
  H   2.59827688473349     -0.04818795688850      5.40003874990054
  H   1.14383021901656     -1.11350839425604      5.57039368577804
  C   3.41541665959402     -1.86244690378460      7.12069321591796
  C   3.04275616265024     -2.16329859692297      5.64255370253428
  C   4.34859019483578     -2.27306265855263      4.83374570655626
  C   5.25196628935920     -3.37515120708715      5.40013630538422
  C   4.50513600706398     -4.71658471865272      5.32658973843334
  C   3.21597295652653     -4.63233705885011      6.15985949706041
  C   3.57066293263257     -4.31870705410542      7.62130921294606
  C   4.31183998058932     -2.97502026197067      7.68973362513806
  C   5.60331403372218     -3.06073001475694      6.86209390064212
  C   2.31772554525518     -3.52202338712662      5.59748388585058
  H   3.94081228204534     -0.89051065139489      7.17787350257836
  H   2.49295166375733     -1.76955759555431      7.72433665206599
  H   4.07865364940093     -2.49256058086589      3.78877226392014
  H   4.87227136842571     -1.29716632283745      4.84649250486966
  H   6.17735861805833     -3.43286910949192      4.79743384812290
  H   4.25736249717377     -4.94653059330915      4.27526954794672
  H   5.14991412098991     -5.53367732378097      5.70041950155922
  H   2.68014860107836     -5.59758131160095      6.10751233368533
  H   2.65037156379157     -4.27418479375002      8.23179904833609
  H   4.20288897826823     -5.12021500613633      8.04619193055203
  H   4.55854349392768     -2.73805421923299      8.74126193661975
  H   6.26599867037852     -3.84315356743991      7.27549453974430
  H   6.15393737750247     -2.10388684882815      6.92246237177446
  H   1.38190723844078     -3.45541643074361      6.18521556005738
  H   2.03826019236411     -3.71921252943631      4.54972247155116
  O   1.88279960999130     -2.36995515540172      2.84278021873412

int-Ia (HS), charge: 0, multiplicity: 4

  Ni  0.64553627504418     -1.56400080909862     -0.20501651422254
  N   -0.80413823964455     -1.70568008040649     -1.59043447262202
  N   1.55135006181478     -0.52207304755411     -1.70474573057751
  C   -1.97016009597688     -2.36735777344868     -1.47202252519759
  C   -2.71553582558731     -2.73724946227194     -2.60935085919701
  C   -2.28473277967586     -2.36915771545935     -3.88058821354428
  C   -1.08407586586261     -1.63945196692270     -4.01989209292551
  C   -0.37044700405862     -1.34387451926573     -2.82900693257710
  C   0.88799472416378     -0.67663840162124     -2.88844153307550
  C   -0.53817313987323     -1.19871600813554     -5.27003380621362
  C   0.65907313276137     -0.53158490313509     -5.32569093396585
  C   1.41704654123958     -0.26503236136014     -4.13865468741843
  C   2.67625588013006      0.37316603392678     -4.11917950383787
  C   3.34363219717610      0.52406786356835     -2.91249724218404
  C   2.76948052918682      0.04894037433647     -1.71160452218648
  H   -3.65696596254700     -3.27361310695542     -2.46697393549080
  H   -2.87023448039001     -2.62844696252603     -4.76746152054776
  H   -1.09512693933632     -1.41319890788440     -6.18709783696846
  H   1.06618993840417     -0.20491261528793     -6.28729058859425
  H   3.11934839383178      0.73479114923702     -5.05162064954865
  H   4.32218277273095      1.00615429381824     -2.86853397687814
  C   -2.41725545226618     -2.67386424614420     -0.09430357263323
  C   -2.53972296267036     -1.64603371721783      0.87562047638206
  C   -2.62991209466566     -4.01286983400126      0.26998582920697
  C   -2.81562021940813     -2.01737256063066      2.20122514034619
  C   -2.91516804909811     -4.35695840420548      1.59143846597771
  C   -2.99278198230826     -3.35363466115829      2.56117817843682
  H   -2.51801169354995     -4.79334278196280     -0.48931259405501
  H   -2.91635495903706     -1.23117539246636      2.95463529256142
  H   -3.05664566479856     -5.40599302000751      1.86576919527219
  H   -3.20410029655931     -3.61151030276931      3.60290556921225
  C   3.46804340940509      0.17677899696822     -0.41414315223608
  C   4.80914249372847     -0.25302012553657     -0.24584970731277
  C   2.77315878811631      0.73963118117122      0.66879765847057
  C   5.41757118074903     -0.06847314288817      1.00709369069207
  C   3.39261007580980      0.90238822780125      1.90658087872763
  C   4.72037014670603      0.50184930663237      2.07354600589765
  H   1.73516214090994      1.05098388151132      0.53142123817155
  H   6.43962638630095     -0.43014484483224      1.15374827397489
  H   2.83076378503835      1.32962848335913      2.74114100128781
  H   5.21163981786739      0.61359738909689      3.04457172304160
  C   5.55612907040181     -0.96286609264008     -1.31362613130165
  C   6.88055565732114     -0.60299240200682     -1.62118229609387
  C   4.97260464214619     -2.03511271820064     -2.01613213627050
  C   7.59477397100632     -1.28286960650578     -2.61098509370811
  C   5.68836098562765     -2.71670447133895     -3.00077990487241
  C   7.00088720246859     -2.34085686815074     -3.30552888899726
  H   7.34390683737464      0.23352790376613     -1.08884633461689
  H   3.95292104570349     -2.34542218521417     -1.77096436963509
  H   8.62069076412725     -0.98164276768467     -2.84290436876887
  H   5.21957605117007     -3.55279935211003     -3.52802967640997
  H   7.56102154292674     -2.87467252623433     -4.07873294188204
  C   -2.44775027126362     -0.20783340252815      0.51796786891023
  C   -3.13271551603695      0.30146909035045     -0.60044752112140
  C   -1.70075411022636      0.68169550278826      1.31146950959844
  C   -3.05428029460754      1.65502695653138     -0.93278896820286
  C   -1.62421069483404      2.03553585388432      0.97723700496535
  C   -2.29417382133232      2.52733329047674     -0.14750760595615
  H   -3.74477689253207     -0.37106582381708     -1.20839970330112
  H   -1.12872979351927      0.28480448557595      2.15270817278870
  H   -3.59630318828967      2.03135684242691     -1.80556814932727
  H   -1.02539586998667      2.71063870899963      1.59645620401036
  H   -2.22852831872875      3.58773225810671     -0.40883480774628
  C   1.28170150495486     -3.46345454369937     -0.23034875532099
  H   0.37033234473668     -4.06288923518412     -0.40891682455171
  H   1.89329637485082     -3.45956681709339     -1.15591244943169
  C   2.64666689401412     -5.38638328866719      0.60636175623572
  C   2.06319044186304     -3.99042389251689      0.95825139393503
  C   1.15235309309457     -4.15161563888436      2.19208970625159
  C   1.94111925284035     -4.72197302046325      3.37934047388502
  C   3.09805987333601     -3.77136620178738      3.72650637321869
  C   4.03424249956444     -3.63912950493338      2.51497300248143
  C   4.59612721204517     -5.01926529742226      2.14346746811345
  C   3.43639505091318     -5.96366265086938      1.79301915527217
  C   2.50684064235443     -6.10169536669704      3.00840341417272
  C   3.24305709100006     -3.06963022357359      1.33065367446635
  H   1.82388458870845     -6.06998933118742      0.32507178371459
  H   3.30649190533923     -5.29321589052595     -0.27681256178578
  H   0.72202819626945     -3.16698835159070      2.44217196240082
  H   0.30827299119014     -4.82091728139372      1.93765356518739
  H   1.26940985368150     -4.81962144906198      4.25186879307207
  H   2.69815737247153     -2.77835842702508      3.99862528862325
  H   3.65617020186070     -4.15383339625935      4.60124463180957
  H   4.86488099311160     -2.95181272267069      2.75975432372711
  H   5.28356453764849     -4.92817888187500      1.28256232705224
  H   5.18117003374190     -5.43584956708273      2.98402970042839
  H   3.83590042755626     -6.95660939971254      1.51488354117624
  H   3.06350028462425     -6.53028887638870      3.86213450601410
  H   1.68101224549108     -6.79898704390026      2.77671274695543
  H   3.90809729122006     -2.95517469774186      0.45507121307667
  H   2.84467164646020     -2.07209477459926      1.57789822629674
  O   0.60648099133956     -1.14395068794112      1.40426526981321

TS-I, charge: 0, multiplicity: 2

  Ni  -0.14392445688154      0.16388258900163     -0.91861077795615
  N   1.18130851674378      1.58173829582153     -1.42068258360354
  N   -1.25500206323869      1.79711991696409     -0.50226566179172
  C   2.40370254944050      1.43171016999482     -1.97281695067630
  C   3.27374774497099      2.53349249061017     -2.13724253793015
  C   2.87052361905736      3.81482564137917     -1.79179670253308
  C   1.56663170183661      4.00566062814737     -1.28331349600989
  C   0.76645810175602      2.84603872077400     -1.12115917839846
  C   -0.56226780776406      2.96314922583194     -0.61816493384399
  C   1.01479922654211      5.27878553477317     -0.92431358525986
  C   -0.26191605666103      5.38830446548346     -0.43456318852201
  C   -1.08960674576886      4.23133766596485     -0.26726015073558
  C   -2.41356465984796      4.25425422154432      0.22532210112219
  C   -3.11059458981912      3.06398369017620      0.34832020861400
  C   -2.50882854107266      1.83596184918765     -0.01924307663656
  H   4.25824293410606      2.35600590033975     -2.57677267661206
  H   3.53611889885880      4.67173570498339     -1.93041904742976
  H   1.63821988147637      6.16940517571165     -1.04864175479557
  H   -0.66973694223127      6.36660428530111     -0.16300722193753
  H   -2.87809731519184      5.20563937714511      0.50044870010692
  H   -4.13649249800895      3.05230597915582      0.72142521371205
  C   2.82490782617927      0.07971143865909     -2.40419190368344
  C   2.00692746910793     -0.73271812226131     -3.23173139835471
  C   4.05519289908688     -0.41628103530524     -1.93979325757361
  C   2.42541827893373     -2.04914557152598     -3.48802658062388
  C   4.46095932220992     -1.71913705629319     -2.22481268421663
  C   3.62889003213228     -2.54522167633972     -2.98551298051329
  H   4.67070477929213      0.21717568641545     -1.29348704091128
  H   1.80124136702915     -2.68057164810542     -4.12625384253252
  H   5.41067405220887     -2.09507395758810     -1.83443319574811
  H   3.92676472358764     -3.57433678845968     -3.20602648747525
  C   -3.25335489800742      0.55826216724007      0.06413727571989
  C   -3.98239665132496      0.18630563826623      1.22143697283500
  C   -3.25098099271226     -0.28586759993777     -1.05905296715602
  C   -4.72155195287570     -1.00909823991588      1.19383747802601
  C   -3.97766001198815     -1.47403228621801     -1.05986948493142
  C   -4.72165333821841     -1.83262163612770      0.06723163293398
  H   -2.67548100672760      0.00503257996597     -1.94154147462827
  H   -5.26432451652661     -1.31209639058133      2.09413894268686
  H   -3.95517605044446     -2.12272966920468     -1.93950767492876
  H   -5.28905164278927     -2.76782166194701      0.07844309658022
  C   -3.92998677532588      0.97369373280040      2.47831406173685
  C   -5.11116953471465      1.31387524615640      3.16152138390230
  C   -2.69645081648265      1.36775287001710      3.03080523173877
  C   -5.06247512732360      2.04335533257089      4.35216690158144
  C   -2.64902612193995      2.09243268282955      4.22227803263150
  C   -3.83155936793653      2.43796081434571      4.88503163494437
  H   -6.07651408947799      1.01779470305063      2.73896975264122
  H   -1.76852546437558      1.08157123151191      2.52664789668432
  H   -5.99220747565002      2.30821053109618      4.86459110902934
  H   -1.68039285830189      2.38192304862972      4.64036351214495
  H   -3.79327906918849      3.00803268907777      5.81785566739387
  C   0.77749108168741     -0.22442161160193     -3.88922969366970
  C   0.76186629961687      1.03025130359956     -4.52423328677073
  C   -0.38946298747007     -1.01138092574699     -3.92436293702921
  C   -0.39339218805271      1.49833127354056     -5.15469254036075
  C   -1.53754398041710     -0.54908384979126     -4.57058271788270
  C   -1.54866609074726      0.71120075814211     -5.17798652196485
  H   1.66910072424009      1.64153293966809     -4.53333502078710
  H   -0.40174892826298     -1.96371823391629     -3.38964898366976
  H   -0.38579592868780      2.47792099690306     -5.64189908040209
  H   -2.43717507577160     -1.17222648206144     -4.58477768606696
  H   -2.45304483815568      1.07610037904727     -5.67397172810342
  C   -0.10007810750473     -0.73648644717885      0.91564647729434
  H   0.13638681337589      0.28851358516889      1.28107912669914
  H   -1.12717484562331     -1.01157000044373      1.18842235569277
  C   1.16006264467372     -1.42863171204984      2.93355451920490
  C   0.94639809277888     -1.70566132285828      1.42189614137241
  C   2.28969894068359     -1.50010760610008      0.69931233537245
  C   3.36667891849229     -2.42822193998619      1.27454450235025
  C   2.92070803416691     -3.88669938006770      1.08823101299668
  C   1.59427366221703     -4.11576264883306      1.83088111001621
  C   1.79103207172522     -3.82718206150686      3.32667475084078
  C   2.23210094192014     -2.36724826900073      3.51086150532695
  C   3.55889486649437     -2.13679406595749      2.77045843896808
  C   0.52146860857138     -3.17836446795478      1.25879510445582
  H   1.46796685352526     -0.37543044096914      3.07686415002491
  H   0.20376461433025     -1.56216685645379      3.47315911270412
  H   2.13196415609065     -1.70266484018162     -0.37149818978516
  H   2.60130382732721     -0.44135702787612      0.79041184840067
  H   4.31736677131675     -2.25985414779527      0.73585016661484
  H   2.79287826031914     -4.10202371412571      0.01205939440828
  H   3.69650111127597     -4.57546473642481      1.47114746318840
  H   1.27253036411901     -5.16446358939951      1.69552658904994
  H   0.84881062713885     -4.00993226711953      3.87459337774262
  H   2.55084624245805     -4.50728819200074      3.75387853118585
  H   2.36380710363143     -2.15035281240792      4.58686705300700
  H   4.34530615300685     -2.79033197088752      3.19060770709365
  H   3.89448069635830     -1.09318871341790      2.91346894015727
  H   -0.44282985535887     -3.33934293479306      1.77701531060900
  H   0.34865154986809     -3.36828477445307      0.18960847936430
  O   -0.35361169109584     -1.50642177382157     -0.97396942646578

int-I, charge: 0, multiplicity: 2

  Ni  -0.39234732974726      0.09344638968238      1.44752484363249
  N   0.94666273731511      1.35100501617910      0.87895881167977
  N   -1.26899869979134      1.68722413535388      2.19352814626209
  C   2.08171344153798      1.11209887230146      0.18175395687292
  C   3.03657777965036      2.12818992627499     -0.02241928099039
  C   2.83308463316755      3.41088620107274      0.47947592791984
  C   1.65165116083057      3.68189218295725      1.20603319342478
  C   0.73869196565523      2.61084348643036      1.36688175162732
  C   -0.46776341271746      2.79149554150312      2.09555892986343
  C   1.31945966359303      4.94614021646399      1.79605224729012
  C   0.15980374174959      5.11785514278289      2.51097691172350
  C   -0.76990921672140      4.04134499615006      2.68982916498458
  C   -1.97767880151004      4.12456320859190      3.41800863692767
  C   -2.78499208128029      3.00011135571381      3.51908964089425
  C   -2.41279540651351      1.78686875498316      2.89695618903481
  H   3.93423493093424      1.89316902643491     -0.59966744914500
  H   3.57063189085119      4.20142361555928      0.31515580685507
  H   2.01904816282604      5.77851072034678      1.67260683769734
  H   -0.07242107641328      6.08781916994965      2.96110610755274
  H   -2.26874904212280      5.06646969001831      3.89175384014596
  H   -3.72525935001288      3.03557783700566      4.07320147044218
  C   2.29490037670806     -0.27242105876566     -0.29390870668386
  C   1.26248219658984     -1.02502227685088     -0.91520955638639
  C   3.52936257266478     -0.88872422462193     -0.02385155634553
  C   1.50202087957272     -2.38118959595786     -1.19684375547420
  C   3.74833718944247     -2.23368293309266     -0.32033700810353
  C   2.72270424131358     -2.98622652811259     -0.89832674524812
  H   4.30974194464333     -0.30773316028388      0.47687402730229
  H   0.71533682933423     -2.96014263051463     -1.68875659647383
  H   4.71059603233681     -2.69604144993623     -0.08358895636531
  H   2.87530422161511     -4.04472438142100     -1.12773482179340
  C   -3.28660980656062      0.59180008313368      2.94782256540856
  C   -3.83263819155217      0.10886218982665      4.16231468471233
  C   -3.60633197637919     -0.04848811509638      1.73919910728687
  C   -4.73395734058595     -0.96928400082111      4.11376777525573
  C   -4.48565426787264     -1.12841902989413      1.71376408989986
  C   -5.06199219020534     -1.58210295158070      2.90442864892542
  H   -3.16428756476400      0.32524955623605      0.81123511968189
  H   -5.13832291787960     -1.35904468058206      5.05268921536258
  H   -4.72177157203698     -1.61780268390586      0.76467192317378
  H   -5.75107854375610     -2.43166176426620      2.89437696003801
  C   -3.41346410434536      0.64913543081455      5.47793759345697
  C   -4.36321083535041      0.98810702928900      6.45751921935240
  C   -2.04674759245251      0.79823357528672      5.78193430694749
  C   -3.95917327665962      1.48184709295069      7.70057194551288
  C   -1.64522042584898      1.28746706675304      7.02530762200895
  C   -2.59951135836517      1.63600644923409      7.98730150768026
  H   -5.42846086630364      0.88170960264471      6.22938681098114
  H   -1.29850898256211      0.50806683769241      5.03747561677392
  H   -4.71124278650200      1.75154423152551      8.44806887611420
  H   -0.57900767580569      1.39006774084432      7.24747501646631
  H   -2.28338826348990      2.02160417857307      8.96096496053526
  C   -0.02368904925830     -0.42281643809898     -1.35287361697247
  C   -0.05394097717035      0.80867298423343     -2.03587165434377
  C   -1.23530718960701     -1.11688888524252     -1.16568935995523
  C   -1.25856905509472      1.33820669591478     -2.49876291755532
  C   -2.43706506672722     -0.59136326186041     -1.64631150262351
  C   -2.45625879139858      0.64056414133457     -2.30733625677024
  H   0.88078197930307      1.34852049122011     -2.21264969101953
  H   -1.22953733381687     -2.05190318353760     -0.59988332839875
  H   -1.26098089035211      2.29695609044336     -3.02572162490617
  H   -3.36762120508750     -1.14581764297625     -1.49041131488922
  H   -3.39927985237123      1.05413325182489     -2.67666646767555
  C   -0.93398194119928     -2.30124119484228      3.04585534205294
  H   -0.10812260384372     -2.10165855002846      3.76974233525881
  H   -1.88055078225846     -2.00386906724616      3.55789896273869
  C   -1.14075321560730     -4.57784931000600      4.12175984364101
  C   -0.98239593490682     -3.81520681360775      2.79542811786967
  C   0.31668807187480     -4.27849226324538      2.10998938921889
  C   0.27620133382068     -5.78905148673786      1.84375501186305
  C   -0.91759384223224     -6.11374177163989      0.93202200004342
  C   -2.22238402476670     -5.67616336245127      1.61648750000090
  C   -2.37632543969380     -6.42288739494618      2.95129538169727
  C   -1.18526195969097     -6.09304592808116      3.86556549417510
  C   0.11693235259578     -6.53636444936591      3.17794577198753
  C   -2.17427725964621     -4.16636722334109      1.88600551093273
  H   -0.29820502389073     -4.33071371679846      4.79483452912975
  H   -2.06709106486708     -4.24961595886062      4.63050261275586
  H   0.44800144611282     -3.71156407315505      1.17279226816482
  H   1.18010803865255     -4.02807736756166      2.75553626128121
  H   1.21473825054512     -6.10575930410171      1.35228187914517
  H   -0.80613067113097     -5.58979564454690     -0.03515506297737
  H   -0.94712077316644     -7.19697041287148      0.71268715751215
  H   -3.08106796900392     -5.91058629439948      0.96056793298432
  H   -3.32225664576533     -6.12714015012969      3.44064600244701
  H   -2.42929281738136     -7.51318278994693      2.77626148176516
  H   -1.29661518039415     -6.62792757809440      4.82639450526786
  H   0.09983180549904     -7.62834794058441      3.00594154352726
  H   0.98182903424783     -6.32554135200617      3.83282873071823
  H   -3.11064396915285     -3.83181512263369      2.37061044023039
  H   -2.08454865811388     -3.60015100832949      0.94251858516172
  O   -0.76669427827898     -1.60337319355217      1.86491328181751

Ni(I)-Br, charge: 0, multiplicity: 2

  Ni  -0.34926874368499      0.23514150601216      1.56734246027135
  N   0.97306200779278      1.48956552700595      0.87749951883132
  N   -1.26662217468505      1.85168837129965      2.16475799227187
  C   2.10347536842504      1.24308263325055      0.18666084169659
  C   3.05633624319543      2.26332208733610     -0.03562399077696
  C   2.84416685843345      3.54878853810933      0.44174899574483
  C   1.65697963378234      3.82968783371333      1.15615004500191
  C   0.75105345544372      2.75512329329483      1.33341832348917
  C   -0.46461257061755      2.94968970350683      2.05135643771308
  C   1.31955420971947      5.10462072374073      1.71778054866907
  C   0.15663455650646      5.28579771066037      2.42432209542149
  C   -0.77006124047431      4.20971210970950      2.61863026190318
  C   -1.97962904849287      4.30294771219940      3.34658304832295
  C   -2.78857089840803      3.18429304373010      3.45984326582262
  C   -2.41858524605553      1.96296286722736      2.84862779255857
  H   3.95510037117653      2.02223927043792     -0.60831181828630
  H   3.57861670588970      4.34029463719243      0.26697955162137
  H   2.01769204464905      5.93591445842449      1.58105841914447
  H   -0.08046002985116      6.26267622064327      2.85630684555937
  H   -2.26867224946931      5.25150461596534      3.80816955252534
  H   -3.73056616441125      3.22604176077623      4.01074421639264
  C   2.32626672264145     -0.13907481861305     -0.28891518224772
  C   1.30942224165947     -0.88487845436873     -0.93996455985552
  C   3.56166812059887     -0.74846123716638     -0.00986865555865
  C   1.56492472806609     -2.23137315346568     -1.24784268377486
  C   3.79561359817552     -2.08483595365881     -0.33026372762463
  C   2.78633480100843     -2.83127894081922     -0.94327682709773
  H   4.32925504636075     -0.17177622021760      0.51493546226861
  H   0.78977572792013     -2.80680957194731     -1.76127273708648
  H   4.75633885730679     -2.54573511211677     -0.08521996144137
  H   2.95227766316242     -3.88288105368010     -1.19332922760125
  C   -3.30600094390534      0.77948931141150      2.87803957251931
  C   -3.82689791703554      0.26301803625437      4.08751929715152
  C   -3.65999398111142      0.18944125305420      1.65401236908510
  C   -4.73430085959352     -0.80718573450869      4.02420410878698
  C   -4.55387552357918     -0.87875740884365      1.61304575276724
  C   -5.09922943502688     -1.37211759715486      2.80160151543558
  H   -3.23743250926684      0.59514654403117      0.73017946486737
  H   -5.11814939417954     -1.22698734846434      4.95874488614142
  H   -4.82534771756543     -1.32794583223574      0.65357145166663
  H   -5.79556703132558     -2.21526650641706      2.77910739712111
  C   -3.36826262979815      0.77100485164917      5.40208282953985
  C   -4.28698511499353      1.13217303556710      6.40265934140942
  C   -1.99061608362221      0.87267686312188      5.67468320347130
  C   -3.84063396145581      1.60671098295072      7.63877592668567
  C   -1.54823803937364      1.34299377872110      6.91179877512031
  C   -2.47048580638310      1.71738797056776      7.89511061001006
  H   -5.35971609318898      1.05766054122669      6.19728045337102
  H   -1.27051779613603      0.54739176111839      4.91604511012344
  H   -4.56701804785117      1.89449505138098      8.40474439976807
  H   -0.47485681749772      1.40619879118205      7.11315940303105
  H   -2.12150878107970      2.08704604344325      8.86380998623591
  C   0.01931751032555     -0.28543441858131     -1.36701248341391
  C   -0.02089620336687      0.95118247591744     -2.03837330508595
  C   -1.18840173991699     -0.98187597551384     -1.16668120493538
  C   -1.23222913507392      1.48538693421393     -2.47869784416206
  C   -2.39712166315622     -0.45310411400966     -1.62715590506772
  C   -2.42640485761047      0.78510252918381     -2.27566877924154
  H   0.91175646078510      1.49148808017878     -2.22554322657846
  H   -1.17503802478711     -1.93075741068807     -0.62342694195336
  H   -1.24272158940197      2.44821754691074     -2.99807163155266
  H   -3.32436080149479     -1.01114714279963     -1.46600067273111
  H   -3.37489842469961      1.20060750231899     -2.62861833369941
  Br  -0.42593640739719     -1.86178103736949      2.45177590123478

AdOMgBr, charge: 0, multiplicity: 1

  Mg  1.11620979635557      0.72455340319129     -3.62263914551051
  Br  0.55356997728002      3.00023698543548     -3.54496770141652
  C   1.83583852960051     -2.09500600846047     -3.15267586298163
  H   1.15584416969500     -2.95028627909039     -3.36721253340541
  H   2.86707138743533     -2.45734115588644     -3.36714241513313
  C   1.75448170098722     -1.81454665237689     -1.63593824335701
  O   1.52171710484727     -1.01012714875801     -3.94892848019777
  C   2.14124429987469     -3.08644471555420     -0.85698577010683
  C   2.07022442097171     -2.84446420175722      0.65818351747499
  H   1.46195800783452     -3.90937783649390     -1.14582623963302
  H   3.16191935381429     -3.39686246270180     -1.14734790544763
  C   0.32757098609104     -1.41289421131947     -1.21665845118611
  C   2.72359034778049     -0.69136101368659     -1.21944720148757
  C   0.24822668422478     -1.15580652169354      0.29503342009987
  H   -0.00020476338700     -0.49180861376002     -1.75126489757086
  H   -0.38384356587336     -2.20253752694447     -1.51986055475846
  C   1.21986391831842     -0.02620326607382      0.66986365694810
  C   0.63884883100889     -2.44092190550196      1.04309815146446
  H   -0.78227618842637     -0.86592854778952      0.56630388663719
  C   2.65297333397906     -0.43043432241103      0.29178456388228
  H   0.93829899756649      0.90722169892260      0.14674212035263
  H   1.15830738019643      0.18487687076729      1.75187841639144
  C   3.04097877959368     -1.71642375610860      1.03941978164555
  H   3.35250188705690      0.38122457012267      0.55899840898292
  H   4.07693962522799     -2.00403614216568      0.78568359730362
  H   3.01305715067352     -1.54014641091823      2.12940152112443
  H   2.35082464151777     -3.77023495246397      1.19109353034620
  H   0.56734235193709     -2.27906905294501      2.13344062329597
  H   -0.06500320482574     -3.25406474804844      0.79105883823661
  H   3.75217741576679     -0.95166905151809     -1.52924965970607
  H   2.48517292287691      0.26438825598854     -1.74460024728773

free MgBr2, charge: 0, multiplicity: 1

  Mg  -0.68372636813612      0.77591040444366      0.54306795706665
  Br  0.94962892591095     -0.88791633322265      0.46922798641885
  Br  -2.31749214577483      2.43950274577898      0.61684607551450

free N2O, charge: 0, multiplicity: 1

  O   0.26248265308896     -0.28873898026456     -1.13878404767569
  N   0.26225504938518     -0.28807179475820      0.04057996414495
  N   0.26325036452586     -0.29098958597725      1.17582538553074

free N2, charge: 0, multiplicity: 1

  N   0.26191700706224     -0.28708076470575      0.05746282700017
  N   0.26340837093776     -0.29145280929425      1.15999869599983
